# Supplementary material for: The Physicochemical Parameters, Phenolic Content, and Antioxidant Activity of Honey from Stingless Bees and Apis mellifera: A Systematic Review and Meta-Analysis
Source: Antioxidants (Basel). 2024 Dec 16;13(12):1539. doi: 10.3390/antiox13121539 (PMC11726963; doi:10.3390/antiox13121539)
Supplement: Supplementary file 1 [file antioxidants-13-01539-s001.zip]

Archive with 1 entries (1 files):
- antioxidants-3320967-supplementary.pdf
